# Supplementary material for: Comparative genetic characterization of CMY-2-type beta-lactamase producing pathogenic Escherichia coli isolated from humans and pigs suffering from diarrhea in Korea
Source: Ann Clin Microbiol Antimicrob. 2023 Jan 19;22:7. doi: 10.1186/s12941-023-00559-1 (PMC9854124; doi:10.1186/s12941-023-00559-1)
Supplement: Supplementary file 1 — Additional file 1. Prevalence of β-lactamase-encoding genes in 103 third-generation cephalosporin-resistant E. coli isolates. [file 12941_2023_559_MOESM1_ESM.xlsx]

## Sheet: CMY-2 유전형 특성(36개-b-lactam)
Number	Origin	Isolate	β-lactamase genes
1	Human	HCT3R-1	-
2	Human	HCT3R-2	TEM-198
3	Human	HCT3R-3	CTX-M-12, TEM-1
4	Human	HCT3R-4	-
5	Human	HCT3R-5	-
6	Human	HCT3R-6	CTX-M-14, TEM-1
7	Human	HCT3R-7	CTX-M-15, TEM-1
8	Human	HCT3R-8	CTX-M-15, TEM-1
9	Human	HCT3R-9	TEM-1
10	Human	HCT3R-10	CTX-M-15, TEM-1
11	Human	HCT3R-11	CTX-M-14, TEM-1
12	Human	HCT3R-12	CMY-2, OXA-1, TEM-1
13	Human	HCT3R-13	CMY-2, OXA-1, TEM-1
14	Human	HCT3R-14	CMY-2, TEM-1
15	Human	HCT3R-15	CTX-M-15, OXA-1
16	Human	HCT3R-16	CMY-2, TEM-1
17	Human	HCT3R-17	CTX-M-15, TEM-1
18	Human	HCT3R-18	CTX-M-15
19	Human	HCT3R-19	CTX-M-15, TEM-1
20	Human	HCT3R-20	CTX-M-15, TEM-1
21	Human	HCT3R-21	CTX-M-15, OXA-1, TEM-1
22	Human	HCT3R-22	CMY-2, TEM-1
23	Human	HCT3R-23	-
24	Human	HCT3R-24	-
25	Human	HCT3R-25	TEM-1
26	Human	HCT3R-26	TEM-1
27	Human	HCT3R-27	-
28	Human	HCT3R-28	TEM-1
29	Human	HCT3R-29	-
30	Human	HCT3R-30	-
31	Human	HCT3R-31	TEM-1
32	Pig	CT3R-1	CTX-M-15, TEM-1
33	Pig	CT3R-2	CTX-M-15, TEM-1
34	Pig	CT3R-3	CTX-M-55
35	Pig	CT3R-4	CTX-M-15, TEM-1
36	Pig	CT3R-5	CTX-M-55, TEM-1
37	Pig	CT3R-6	CTX-M-55
38	Pig	CT3R-7	CTX-M-15, TEM-1
39	Pig	CT3R-8	CTX-M-55, TEM-1
40	Pig	CT3R-9	CTX-M-14, TEM-1
41	Pig	CT3R-10	CTX-M-14, TEM-1
42	Pig	CT3R-11	CTX-M-14, TEM-1
43	Pig	CT3R-12	DHA-1, TEM-1
44	Pig	CT3R-13	-
45	Pig	CT3R-14	-
46	Pig	CT3R-15	CMY-2, TEM-1
47	Pig	CT3R-16	CMY-2
48	Pig	CT3R-17	TEM-1
49	Pig	CT3R-18	CMY-2
50	Pig	CT3R-19	-
51	Pig	CT3R-20	-
52	Pig	CT3R-21	-
53	Pig	CT3R-22	CMY-2
54	Pig	CT3R-23	CMY-2
55	Pig	CT3R-24	CMY-2
56	Pig	CT3R-25	CMY-2
57	Pig	CT3R-26	CMY-2
58	Pig	CT3R-27
59	Pig	CT3R-28	CMY-2, TEM-1
60	Pig	CT3R-29	-
61	Pig	CT3R-30	CMY-2, TEM-1
62	Pig	CT3R-31	CMY-2, TEM-1
63	Pig	CT3R-32	CMY-2, OXA-1, TEM-1
64	Pig	CT3R-33	CMY-2, TEM-1
65	Pig	CT3R-34	CMY-2, TEM-1
66	Pig	CT3R-35	CMY-2
67	Pig	CT3R-36	CMY-2, TEM-1
68	Pig	CT3R-37	CMY-2, TEM-1
69	Pig	CT3R-38	CMY-2, TEM-1
70	Pig	CT3R-39	CMY-2, TEM-1
71	Pig	CT3R-40	CMY-2, TEM-1
72	Pig	CT3R-41	CMY-2, OXA-1, TEM-1
73	Pig	CT3R-42	CMY-2, TEM-1
74	Pig	CT3R-43	CMY-2, TEM-1
75	Pig	CT3R-44	CMY-2, TEM-1
76	Pig	CT3R-45	CMY-2, TEM-1
77	Pig	CT3R-46	CMY-2, TEM-1
78	Pig	CT3R-47	CMY-2
79	Pig	CT3R-48	TEM-1
80	Pig	CT3R-49	CTX-M-14, TEM-1
81	Pig	CT3R-50	CMY-2
82	Pig	CT3R-51	CMY-2, TEM-1
83	Pig	CT3R-52	CMY-2, TEM-1
84	Pig	CT3R-53	CMY-2, TEM-1
85	Pig	CT3R-54	CTX-M-14, TEM-1
86	Pig	CT3R-55	CMY-2, TEM-1
87	Pig	CT3R-56	TEM-1
88	Pig	CT3R-57	TEM-1
89	Pig	CT3R-58	-
90	Pig	CT3R-59	TEM-1
91	Pig	CT3R-60	-
92	Pig	CT3R-61	TEM-1
93	Pig	CT3R-62	TEM-1
94	Pig	CT3R-63
95	Pig	CT3R-64	TEM-1
96	Pig	CT3R-65	TEM-1
97	Pig	CT3R-66	TEM-1
98	Pig	CT3R-67	-
99	Pig	CT3R-68	-
100	Pig	CT3R-69	TEM-1
101	Pig	CT3R-70	TEM-1
102	Pig	CT3R-71	-
103	Pig	CT3R-72	TEM-1
